# Supplementary material for: FaMYB44.2, a transcriptional repressor, negatively regulates sucrose accumulation in strawberry receptacles through interplay with FaMYB10
Source: J Exp Bot. 2018 Aug 2;69(20):4805–20. doi: 10.1093/jxb/ery249 (PMC6137983; doi:10.1093/jxb/ery249)
Supplement: Supplementary Table S1 [file ery249_suppl_supplementary_table_s1.xlsx]

## Sheet: Sheet1
Table S1 The full-length protein sequences for MYB44 and MYB1 genes.
Gene name and ID	Protein Sequence
>AtMYB109-AT3G55730.1	MEGETHQSEPLPLASGDSDEGISAAIEAELAELAAGDSSGGGGCGGGGGGIRSKVKGPWSTEEDAVLTKLVRKLGPRNWSLIARGIPGRSGKSCRLRWCNQLDPCLKRKPFSDEEDRMIISAHAVHGNKWAVIAKLLTGRTDNAIKNHWNSTLRRKYADLWNNGQWMANSVTTASVKNENVDETTNPPSSKQQLPQGDINSSPPKPPQVSDVVMEEAANEPQEPQEQQEQAPPVVSNVPTENNVFRPVARVGAFSIYNPTSQKNGYRDYNIVPCEGPLIQAAKPDSLAGKFLQSLCDEPQIPSKCGHGCSTLPAETKFSRNSVLGPEFVDYEEPSAVFNQELISIATDLNNIAWIKSGLDNAVVREAEQSLKMDNYNYNDPRIKFTGMMPRQDFFCARS
>AtMYB1-AT3G09230.1	MEAEIVRRSEVTGLRREVEESSIGRGDCDGDGGDVGEDAAGFVGTSGRGRRDRVKGPWSKEEDDVLSELVKRLGARNWSFIARSIPGRSGKSCRLRWCNQLNPNLIRNSFTEVEDQAIIAAHAIHGNKWAVIAKLLPGRTDNAIKNHWNSALRRRFIDFEKAKNIGTGSLVVDDSGFDRTTTVASSEETLSSGGGCHVTTPIVSPEGKEATTSMEMSEEQCVEKTNGEGISRQDDKDPPTLFRPVPRLSSFNACNHMEGSPSPHIQDQNQLQSSKQDAAMLRLLEGAYSERFVPQTCGGGCCSNNPDGSFQQESLLGPEFVDYLDSPTFPSSELAAIATEIGSLAWLRSGLESSSVRVMEDAVGRLRPQGSRGHRDHYLVSEQGTNITNVLST
>AtMYB25-AT2G39880.1	MNGEISRPPELISSRNPCKSFENAIHKAVEAELAELAKSDANGGGKSKVKGPWLPEQDEALTRLVKMCGPRNWNLISRGIPGRSGKSCRLRWCNQLDPILKRKPFSDEEEHMIMSAQAVLGNKWSVIAKLLPGRTDNAIKNHWNSNLRRKPAEQWKIPLLMSNTEIVYQLYPSMVRRISNASPKEHLPQEEETGVLSDDKMDDEAKEPPREQNSKTGVYRPVARMGAFSVCKPGYMAPCEGPLVQASRPDSLAGKFLQSLCYDPIIPSKCGHGCCNHQDSTTLSSSSVLGSEFVDYEEHSSAELDKELISISNDLNNTAWIRSGKEAEQSLKADDQFRREYAHSKFSGMVNNGVSSQMVRQDLRALS
>AtMYB44-AT5G67300.1	MADRIKGPWSPEEDEQLRRLVVKYGPRNWTVISKSIPGRSGKSCRLRWCNQLSPQVEHRPFSAEEDETIARAHAQFGNKWATIARLLNGRTDNAVKNHWNSTLKRKCGGYDHRGYDGSEDHRPVKRSVSAGSPPVVTGLYMSPGSPTGSDVSDSSTIPILPSVELFKPVPRPGAVVLPLPIETSSSSDDPPTSLSLSLPGADVSEESNRSHESTNINNTTSSRHNHNNTVSFMPFSGGFRGAIEEMGKSFPGNGGEFMAVVQEMIKAEVRSYMTEMQRNNGGGFVGGFIDNGMIPMSQIGVGRIE
>AtMYB52-AT1G17950.1	MMCSRGHWRPAEDEKLRELVEQFGPHNWNAIAQKLSGRSGKSCRLRWFNQLDPRINRNPFTEEEEERLLASHRIHGNRWSVIARFFPGRTDNAVKNHWHVIMARRGRERSKLRPRGLGHDGTVAATGMIGNYKDCDKERRLATTTAINFPYQFSHINHFQVLKEFLTGKIGFRNSTTPIQEGAIDQTKRPMEFYNFLQVNTDSKIHELIDNSRKDEEEDVDQNNRIPNENCVPFFDFLSVGNSASQGLC
>AtMYB54-AT1G73410.1	MIMCSRGHWRPAEDEKLKDLVEQYGPHNWNAIALKLPGRSGKSCRLRWFNQLDPRINRNPFTEEEEERLLAAHRIHGNRWSIIARLFPGRTDNAVKNHWHVIMARRTRQTSKPRLLPSTTSSSSLMASEQIMMSSGGYNHNYSSDDRKKIFPADFINFPYKFSHINHLHFLKEFFTGKIALNHKGKLKMMEKDPFSIDVFACI
>AtMYB70-AT2G23290.1	MSGSTRKEMDRIKGPWSPEEDDLLQSLVQKHGPRNWSLISKSIPGRSGKSCRLRWCNQLSPEVEHRGFTAEEDDTIILAHARFGNKWATIARLLNGRTDNAIKNHWNSTLKRKCSGGGGGGEEGQSCDFGGNGGYDGNLTDEKPLKRRASGGGGVVVVTALSPTGSDVSEQSQSSGSVLPVSSSCHVFKPTARAGGVVIESSSPEEEEKDPMTCLRLSLPWVNESTTPPELFPVKREEEEEKEREISGLGGDFMTVVQEMIKTEVRSYMADLQLGNGGGAGGGASSCMVQGTNGRNVGFREFIGLGRIE
>AtMYB73-AT4G37260.1	MSNPTRKNMERIKGPWSPEEDDLLQRLVQKHGPRNWSLISKSIPGRSGKSCRLRWCNQLSPEVEHRAFSQEEDETIIRAHARFGNKWATISRLLNGRTDNAIKNHWNSTLKRKCSVEGQSCDFGGNGGYDGNLGEEQPLKRTASGGGGVSTGLYMSPGSPSGSDVSEQSSGGAHVFKPTVRSEVTASSSGEDPPTYLSLSLPWTDETVRVNEPVQLNQNTVMDGGYTAELFPVRKEEQVEVEEEEAKGISGGFGGEFMTVVQEMIRTEVRSYMADLQRGNVGGSSSGGGGGGSCMPQSVNSRRVGFREFIVNQIGIGKME
>AtMYB77-AT3G50060.1	MADRVKGPWSQEEDEQLRRMVEKYGPRNWSAISKSIPGRSGKSCRLRWCNQLSPEVEHRPFSPEEDETIVTARAQFGNKWATIARLLNGRTDNAVKNHWNSTLKRKCSGGVAVTTVTETEEDQDRPKKRRSVSFDSAFAPVDTGLYMSPESPNGIDVSDSSTIPSPSSPVAQLFKPMPISGGFTVVPQPLPVEMSSSSEDPPTSLSLSLPGAENTSSSHNNNNNALMFPRFESQMKINVEERGEGRRGEFMTVVQEMIKAEVRSYMAEMQKTSGGFVVGGLYESGGNGGFRDCGVITPKVE
>FaMYB1-gene09407	MRKPCCEKTETTKGAWSIQEDQKLIDYIQKHGEGCWNSLPKAAGLRRCGKSCRLRWINYLRPDLKRGSFSEDEEDLIIRLHKLLGNRWSLIAGRLPGRTDNEVKNYWNSHLKKKILNTGTTLRPNKPRPEIKHAPYNKLVKYFNEMDDEVVDEVSSADSAAGCLVPELNLDLTLSIKTSTGMADPQVA
>FaMYB44.1-gene24027	MAMNRKEMDRMDRIKGPWSPEEDDALQSLVQKHGPRNWSLISKAIPGRSGKSCRLRWCNQLSPQVEHRAFTPEEDDTIIRAHARFGNKWATIARLLSGRTDNAIKNHWNSTLKRKCSSMSDDGNGNGVGYDGNFHEQPPLKRSVSAGSGVPVSTELFMNPGSPSGSDLSDSSVQVMSPSHVYRPVARSGGVLPPVETTSSSNNNNINLNSDPPTSLSLSLPGVDSCEVSNHRVAAVVESTQNQAAAQPAAYDPMRSFPAELLELVQGMIKKEVRSYMEGLEQSGFGVMRQQSDGFRNVAVKRIGISRIE
>FaMYB44.2-gene00185	MASSSTKKAAADRIKGPWSPEEDEALQRLVQSYGPRNWSLISKSIPGRSGKSCRLRWCNQLSPEVEHRPFTPEEDDTIIRAHARFGNKWATISRLLNGRTDNAIKNHWNSTLKRKFSSMSDDMSPEHQPLKRSASVGAGTTVSGLYLNPGSPSGSDLSDSSLPGVIPHSQAAFRPVAMTVAPPVEPVALAVAVDPPTSLSLSLPGSNEGRTHQRSASGSGSSWIVSPKPKVVHQPQVIQVQPQEAEAAAAAAAAAAAAARVGKQNSSEVGIDKQFFTAEFLDVMQEMIRTEVRNYMSGIEHKGMMMHTEAAIKNAVVKRIGISKVE
>FaMYB44.3-gene26289	MDCESVQQRELDRVKGPWSPEEDDLLRKLVQRHGARNWTLISKSIPGRSGKSCRLRWCNQLSPEVEHRAFTAEEDEIIAAAHSKYGNKWATIARLLNGRTDNAIKNHWNSTLKRKYSSMAEDGGGGGVEENQYHILRPEKKSATASVSGRGYSPTSPSGSDVSDSGVAPAVTSAQVFWPMARAVMRTESPPPRNEPEPSTLLTLSLPGGSEVATRREEKTTSLCLTTSLDENQNRTMSFGPEFMSLMQEMVRKEVRNYMDDKHLGIPKLS
>MdMYB73-XM_008379837.2	MHLAPKYNTQNTTFLSFTPPPPFSLSLSLSLSLSLSLALTPHSARTNTITISMEAMNMCSSSTSSSGTSSSESSLRRNPNKPERIKGPWSAEEDRVLTQLVDRYGPRNWSLISRYIKGRSGKSCRLRWCNQLSPSVQHRPFSQAEDETILAAHARFGNRWATIARLLPGRTDNAVKNHWNSTLKRRVRGDQLTEGGSFGGGGGGNVSSNEGMSTSSVSGSLANGSMEFDPLTELTLAPPGIGSGSGGAMVGEQQRNNESVPSGFWDAMRDVIAREVRDYVATTFSEPSELHRLN
>NtMYB44-XM_009588972.2	MEAIKETGRIKGPWSPEEDELLQRLVEEHGPRNWSIISKSIPGRSGKSCRLRWCNQLSPQVEHRPFTAEEDETILKAHAKLGNKWATIARFLSGRTDNAIKNHWNSTLKRKCPSTSDDLSFETPQQPLKRSSSIGPGTISMNPGSPSGSDLSDSGFPGIAQSNVYRPAARPSGVLPPSVPDPPTFLSLSLPGSGFNEATGRVTPQVAEPDPAPSSAPGLMPQNLPVIENYSFGPSIMEKQLFSPEFLAVLQNMIHKEVKNYTEKGQKYP
>NtMYB44-XM_009590219.2	MANSSNSSKKDMDRVKGPWSPEEDELLQQLVHKHGPRNWSLISKSIPGRSGKSCRLRWCNQLSPQVEHRAFTPEEDETIIRAHARFGNKWATIARLLNGRTDNAIKNHWNSTLKRKSSSLSADEGNELADQIFQNEQPPLKRSVSAGSAMPVSGFHFSPGSPSGSDSDSSLHVTSSSQSHLFKPVARAGGVFPPPSIDTSSPSDDPPTSLSLSLPGVDSVEFSNRSVESTQSKNPFQMLPVAMQIPPPPPPPPQAAAVPFQRALNQETAGEQQDKVFVPFSQELLGVMQEMIKAEVRNYMVGIEQQQFQQQQQQQRYQQQQQFQQQNHQMPSGIGLGLCMQQATDGFRNTGANRMGVSKID
>NtMYB44-XM_016577749.1	MEFFNRCSTSTTSSSCESSSSESSLSGKTPRDGKKSERIKGPWSAEEDKILTKLVERYGARNWSLISKYIKGRSGKSCRLRWCNQLSPNVQHRPFSQTEDETILAAHAKYGNRWATIARLLPGRTDNAVKNHWNSTLKRRYQQLLQQQNQSPVVYSDVKINGSASGSGPCMDYMNANESPIRGNFPINNVVTTNCSSEFDDPMTTLSLAPPGMGGDELPERKTESFPAEFWDVMRDVIAKEVREYVASSFSGASTGFP
>NtMYB44-XM_016586935.1	MANGSNCSKKDMDRVKGPWSPEEDELLQQLVHKHGPRNWSLISKSIPGRSGKSCRLRWCNQLSPQVEHRAFTPEEDETIIRAHARFGNKWATIARLLNGRTDNAIKNHWNSTLKRKSSSLSADEGNELADQIFQNEQPPLKRSVSAGSAMPVSGFHFSPGSPSGSDSDSSLHVTSSSQSHLFKPVARAGGVFPPPSIDTSSPSDDPPTSLSLSLPGVDLAEFSNRSAESTQSKNPFQMLPVAMQIPPPQAAAVPFQCAPLNQEAAGGEQDKVFVPFSQELLGVMQEMIKAEVRNYMVGVEQQQFQQQQQQQCYQRQQQFQQQNHQMPSGIGLGLCMQQATDGFRNTGPNRMGVSKID
>NtMYB44-XM_016613697.1	MRAVYVSCQQLLFPYGYCYADHVTFTCSSSSSLPSFLFLNPNHLLPFILQQIIYSMDNSTGEKIKGSWSPEEDAMLTKLVDQHGPRNWSLISIGIPRRSGKSCRLRWCNQLSPAVQHRPFTPSEDAIILQAHSVHGNRWATIARLLPGRTDNAIKNHWNSTLRRKRHAPEAAAAAAATMLMGLDESRTGSSSESNSKRQCSRASQEQSSYGLDADDLGRNGPETSLTLSLPGGGLQQSHAVDEKIVKDEVPPPINGDNKVKEEKCRVEIEETCLVTIMQRMIAHEVRCYIDKLRAQGGLEIVPGFESDVPKQP
>NtMYB44-XM_016642055.1	MEFLNRCSTSTTSSSCESSSSESSLSGKTPRDGKKSERIKGPWSAEEDKILTKLVERYGARNWSLISKYIKGRSGKSCRLRWCNQLSPNVQHRPFSQTEDDTILAAHAKYGNRWATIARLLPGRTDNAVKNHWNSTLKRRYQQLLQQQNQSSVVFSDVKINGSTSESGPCMDYMNANDSPVRGNFPINNVVTTNCSREFDDPMTTLSLAPPGMGGNELPEKKTESFPAGFWDVMRDVIAKEVREYVASSFSGASTGFP
>NtMYB44-XM_016646883.1	MAAITQRKDSDRIKGPWSPEEDELLQSLVEKHGPRNWSLISKSVPGRSGKSCRLRWCNQLSPQVEHRAFTPEEDETIIRAHAKFGNKWATIARLLSGRTDNAIKNHWNSTLKRKCCSMSEDLSFETPQQPLKRSSSVGPSTNFSSHMNPGSPSGSDLSDSSLSGFPQPLVYRPVPRTGGLFPLPPPVQQIETSPFIPDPPTSLCLSLPGSGTRETSNQTAQPTQQTQPPQSPPLPPSPPLALPPVDKPVPPPKAAFMPQVPQTKQSYDFCAAALPKSGEKQFFTPEFLGVLQDMIRKEVRNYMSGVEHNGICMQTDAIRNAVVKRIGISKIE
>NtMYB44-XM_016660084.1	MDGTGEKIKGSWSPEEDAMLTKLVDQHGPRNWSLISTGIPGRSGKSCRLRWCNQLSPAVQHRPFTPSEDAIILQAHVVHGNRWATIARLLPGRTDNAIKNHWNSTLRRKRHAPEAAAAATMLMALDESRTGSSSESNSKRQCSRASQEQSSCGLDTDDLGLNGPETSLTLSLPGGGLLHSLSVDEEKVKDEVPPPINGDHKVKEEKCTVEMEETCLVTIMQRMIAHEVRCYIDKLRAQGGLRIGPGFESDVPKQP
>OsMYB44-XM_015757104.1	MMASCRRGGGGDVDRIKGPWSPEEDEALQRLVGRHGARNWSLISKSIPGRSGKSCRLRWCNQLSPQVEHRPFTPEEDDTILRAHARFGNKWATIARLLAGRTDNAIKNHWNSTLKRKHHSSLLADDLRPLKRTTSDGHPTLSSAAAPGSPSGSDLSDSSHHSLPSQMPSSPPHLLLPQHVYRPVARAGGVVVPPPPPPPPPATSLSLSLSLPGLDHPHPDPSTPSEPAVQLQPPPPSQMPPPTPSCVRQEPPQMPFQLQPPPPPRPSAPFSAEFLAMMQEMIRIEVRNYMSGSAAVDPRSSPDNGVRAASRIMGMAKIE
>OsMYB44-XM_015760389.1	MASSSTTNTSDGAGKPASSSSSACPRGHWRPGEDEKLRQLVEKYGPQNWNSIAEKLEGRSGKSCRLRWFNQLDPRINKRPFTEEEEERLLAAHRHHGNKWALIARHFPGRTDNAVKNHWHVVRARRSRERSRLLARAAAAAAHPPPFSSYASQLDFSGGGASSGARNSSLCFGFGMINRSSSSSSSPAAAPFLIKSFNGTSYGTLLPATTSMAAAAQPVSTITFSSTPMRETLELMDAGGHENHGDVDGGGDKRKGVPYFDFLGVGV
>OsMYB44-XM_015768012.1	MGMEAECDRIKGPWSPEEDEALRRLVERHGARNWTAIGRGIPGRSGKSCRLRWCNQLSPQVERRPFTAEEDAAILRAHARLGNRWAAIARLLPGRTDNAVKNHWNSSLKRKLATATDGGEIDRPCKRVSPGPGSPTGSERSELSHGGCGSGSGGGQVFRPVPRPGGFDAISAADVVRPPRRRDDNDDDGDDDPLTSLSLSLSLPGFHHDSARSHFQELPSPSRSPSPPPSPPAASPSAYPFNADLVSAMQEMIRTEVRNYMAGVGLRAGCGPGAVAESFMPQLVDGVMRAAAERVGVVTRQ
>OsMYB44-XM_015784088.1	MEKPPRKRPRKPRAGNASRAPPPPPRPPNANRRRTRRGLYILPRARVPIARPSPIDEMLIHGEGSSSSAAAAGGKIKGSWSPEEDEQLRGAVARHGPRNWTAISEEVPGRSGKSCRLRWCNQLSPGVHRRPFTPDEDALIVAAHAKYGNKWATIARLLDGRTDNSVKNHWNSSLRRNRRAAAAAAAAAASVSYQSMDLTEEADNDDEGTSDDSVAIPAQSSPAAVVAGVPVLPPPPPPAKRLCVAPPTGVEHRAPPPDPPTSLSLSPPGAAAAAISASTVVGGSSAARAEEEAVAREKARMEQDPWLMAMMRQMITEEVQRQVSVVYSLVASSAAMAAQTGNAGGVGRKGPDGRPSNGQD
>OsMYB44-XM_015785701.1	MGGGGGVEADCDRIRGPWSPEEDEALRRLVERHGARNWTAIGREIPGRSGKSCRLRWCNQLSPQVERRPFTAEEDATILRAHARLGNRWAAIARLLQGRTDNAVKNHWNCSLKRKLAVATTTTTTTTGAAAAPGVVADAAELVERPCKRFSPTPDSPSGSGSGSDRSDLSHGGGFGQIFRPVARTGAFEPVDCAISRRQEEDPFTSLSLSLPGTDQRFNHDSAHSHFQELPSSPSPPPPPPPAAAASTTQYPFTPEFAAAMQEMIRAEVHKYMASVGVRAGCGDAGGADLHMPQLVEGVMRAAAERVGRMH
>OsMYB44-XM_015788559.1	MGMCSKTRKKGSWRAEEDALLTRLVAQHGPHRWSIISGAIPGRSGKSCRLRWCNQLSPAVQHRPFTPQEDALLAAAHARHGNKWATIARLLPGRTDNSVKNHWNSNLRRCLRRQAKFKSKDPDLLPDPINIPPDCIVVLNDDDEPADRPVTPPAIIQAQAQETLPSLTLSLSLSLPGAAAAAAEVEVAPPPPRALAAASEIQDGSSRSSSASRVMLQVMRQMVREEVQRHTAQLAYSLMALASCSRRPPN
>SlMYB44-XM_004238075.3	MAAITQRKDSDRIKGPWSPEEDELLQTLVEKHGPRNWTLISKSVPGRSGKSCRLRWCNQLSPQVEHRAFTPEEDDTIIRAHAKFGNKWATIARLLSGRTDNAIKNHWNSTLKRKCPSMSEDLSFETPQPPLKRSSSVGPCTNFSSVMNPGSPSGSDLSDSSLSGFPQSHVYRPVPRTGGIFPLPPPPPVKQIEIPPSVPDPPTSLCLSLPGSGSGSIEKPTQSPKSPPLPPPPLPAVDKPIPPSVPVTCPPSAFMGHLAQSNQSYDFSAAPKSGEKQFFTPEFLSVLQDMIRKEVKSYMSGFEQNGLCMQTDAIRNAVIKRIGISKIE
>SlMYB44-XM_004238136.3	MDFFNRCSTSSSSSESSSSESSLSGKNPNKSERIKGPWSAEEDKILTKLVERYGARNWSLISKYIKGRSGKSCRLRWCNQLSPNVEHRPFSPAEDEAILAAHAKYGNRWATIARLLPGRTDNAVKNHWNSTLKRRYQQLIQQQNQNPVGFSDVKINGSGSGSGSGFGSCMEYLNVDESPKVNNNNNNYAVTNNCSGEFDDPMTTLSLAPPGMSGDELPEKKTESFPAGFWDVMRGVIAREVREYVASTGFPN
>SlMYB44-XM_010317694.2	MAITTNSSKRDMDRVKGPWSPEEDELLQQLVQKHGPRNWSLISKSIPGRSGKSCRLRWCNQLSPQVEHRAFTPEEDETIIRAHARFGNKWATIARLLNGRTDNAIKNHWNSTLKRKCSSLSADEGNELADQLFENQQPPLKRSVSAGSAMPVTGFHFSPGSPSGSDSDSSLHVTSSSQSQVFKPVARTGGVFPPSIDISSPPVDPPTSLSLSLPGVDLAESSNRSADSTQSKNPFQWLLPPMQIPPPPPPPPPPLATTVPFERVSAIQQSLQNPDFGQNSGGEQPDKVFVPFSQELLGVMQEMIKTEVRNYMMGVEQKQQYQRQHYQQQQPQQFQQQNHQLPSGLGLGLCMQQASDCFRDRAANRMGLSKFD
>StMYB44-XM_006367359.2	MAAITQRKDSDRIKGPWSPEEDELLQTLVEKHGPRNWTLISKSVPGRSGKSCRLRWCNQLSPQVEHRAFTPEEDDTIIRAHAKYGNKWATIARLLSGRTDNAIKNHWNSTLKRKCPSMSEDLSFETPQPPLKRSSSVGPCTNFSSVMNPGSPSGSDLSDSSLSGFPQPLVYRPVPRTGGIFPLPPPPPPVKQIEIPSSVPDPPTSLCLSLPGSGSIEKPTQSPNSPPLPPPPLPVVDKPIPPSAAVMGHLPRSNQSYDFCAAPKSGEKQFFTPEFLSVLQGMIRKEVKSYMSGFEQNGICMQTDAIRNAVIKRIGISKIE
